# Supplementary material for: Cholesterol Dependent Activity of the Adenosine A2A Receptor Is Modulated via the Cholesterol Consensus Motif
Source: Molecules. 2022 May 31;27(11):3529. doi: 10.3390/molecules27113529 (PMC9182133; doi:10.3390/molecules27113529)
Supplement: Supplementary file 1 [file molecules-27-03529-s001.zip]

Archive with 1 entries (1 files):
- molecules-1713903-supplementary.pdf
